# Supplementary material for: The Construction of Bone Metastasis-Specific Prognostic Model and Co-expressed Network of Alternative Splicing in Breast Cancer
Source: Front Cell Dev Biol. 2020 Aug 25;8:790. doi: 10.3389/fcell.2020.00790 (PMC7477087; doi:10.3389/fcell.2020.00790)
Supplement: Supplementary file 16 [file Data_Sheet_1.ZIP]

Archive with 23 entries (22 files):
- code/
- code/get_clinical_from_XML.pl
- __MACOSX/code/._get_clinical_from_XML.pl
- code/mergeClinical.pl
- __MACOSX/code/._mergeClinical.pl
- code/mergeKEGGTime.pl
- __MACOSX/code/._mergeKEGGTime.pl
- code/AS.R
- __MACOSX/code/._AS.R
- code/.DS_Store
- __MACOSX/code/._.DS_Store
- code/GSVAmergegene.pl
- __MACOSX/code/._GSVAmergegene.pl
- code/symbol.pl
- __MACOSX/code/._symbol.pl
- code/AS.prepareIndep.pl
- __MACOSX/code/._AS.prepareIndep.pl
- code/AS.getSFexp.pl
- __MACOSX/code/._AS.getSFexp.pl
- code/AS.process.pl
- __MACOSX/code/._AS.process.pl
- code/AS.mergeExpTime.pl
- __MACOSX/code/._AS.mergeExpTime.pl
