# Supplementary material for: The Construction of Bone Metastasis-Specific Prognostic Model and Co-expressed Network of Alternative Splicing in Breast Cancer
Source: Front Cell Dev Biol. 2020 Aug 25;8:790. doi: 10.3389/fcell.2020.00790 (PMC7477087; doi:10.3389/fcell.2020.00790)
Supplement: Supplementary file 16 [file Data_Sheet_1.ZIP › code/AS.R]

library(impute)
library(UpSetR)
library(e1071)
library(parallel)
library(preprocessCore)
library(sva)
library(limma)
library(edgeR)
library(ggplot2)
library(survminer)
library(survival)
library(rms)
library(randomForest)
library(pROC)
library(glmnet)
library(pheatmap)
library(timeROC)
library(vioplot)
library(corrplot)
library(ConsensusClusterPlus)
library(forestplot)
library(survivalROC)
library(beeswarm)

setwd("G:\\可变剪切\\可变剪切\\矩阵处理")
#########upset
rt=read.table("asMatrix.txt",sep="\t",header=T,check.names=F,row.names=1)    
gene=sapply(strsplit(rownames(rt),"\\|"),"[",1)
asType=sapply(strsplit(rownames(rt),"\\|"),"[",3)
upsetList=list(AA=unique(gene[asType=="AA"]),
               AD=unique(gene[asType=="AD"]),
               AP=unique(gene[asType=="AP"]),
               AT=unique(gene[asType=="AT"]),
               ES=unique(gene[asType=="ES"]),
               ME=unique(gene[asType=="ME"]),
               RI=unique(gene[asType=="RI"]) )
upsetData=fromList(upsetList)

pdf(file="upset.pdf",onefile = FALSE,width=9,height=6)    
upset(upsetData,
      nsets = 7,           
      nintersects = 50,                        
      order.by = "freq",                       
      show.numbers = "yes",                    
      number.angles = 20,                     
      point.size = 1.5,                       
      matrix.color="red",                       
      line.size = 0.8,                           
      mainbar.y.label = "Gene Intersections", 
      sets.x.label = "Set Size")
dev.off()

#########KNN
inputFile="asMatrix.txt"                                    

rt=read.table(inputFile,sep="\t",header=T,check.names=F)
rt=as.matrix(rt)
rownames(rt)=rt[,1]
exp=rt[,2:ncol(rt)]
dimnames=list(rownames(exp),colnames(exp))
exp=matrix(as.numeric(as.matrix(exp)),nrow=nrow(exp),dimnames=dimnames)

#impute missing expression data
mat=impute.knn(exp)
data=mat$data
data=data[rowMeans(data)>0.05,]


genes=c()
for(i in row.names(data)){
  if(sd(data[i,])>0.01){
    genes=c(genes,i)
  }
}

all=rbind(ID=colnames(data[genes,]),data[genes,])
write.table(all,file="imputeASmatrix.txt",sep="\t",col.names=F,quote=F)

########perl AS.mergeExpTime.pl
##########unicox
pFilter=0.05                  

library(survival)                                            
library(UpSetR)
rt=read.table("asTime.txt",header=T,sep="\t",check.names=F,row.names=1)  

outTab=data.frame()
for(i in colnames(rt[,3:ncol(rt)])){
  cox <- coxph(Surv(futime, fustat) ~ rt[,i], data = rt)
  coxSummary = summary(cox)
  coxP=coxSummary$coefficients[,"Pr(>|z|)"]
  outTab=rbind(outTab,
               cbind(id=i,
                     z=coxSummary$coefficients[,"z"],
                     HR=coxSummary$conf.int[,"exp(coef)"],
                     HR.95L=coxSummary$conf.int[,"lower .95"],
                     HR.95H=coxSummary$conf.int[,"upper .95"],
                     pvalue=coxSummary$coefficients[,"Pr(>|z|)"])
  )
}

outTab = outTab[is.na(outTab$pvalue)==FALSE,]
outTab=outTab[order(as.numeric(as.vector(outTab$pvalue))),]
write.table(outTab,file="uniCoxResult.txt",sep="\t",row.names=F,quote=F)

sigTab=outTab[as.numeric(as.vector(outTab$pvalue))<pFilter,]
write.table(sigTab,file="uniCoxResult.Sig.txt",sep="\t",row.names=F,quote=F)

sigGenes=c("futime","fustat")
sigGenes=c(sigGenes,as.vector(sigTab[,1]))
uniSigExp=rt[,sigGenes]
uniSigExp=cbind(id=row.names(uniSigExp),uniSigExp)
write.table(uniSigExp,file="uniSigExp.txt",sep="\t",row.names=F,quote=F)


gene=sapply(strsplit(sigGenes,"\\|"),"[",1)
asType=sapply(strsplit(sigGenes,"\\|"),"[",3)
upsetList=list(AA=unique(gene[asType=="AA"]),
               AD=unique(gene[asType=="AD"]),
               AP=unique(gene[asType=="AP"]),
               AT=unique(gene[asType=="AT"]),
               ES=unique(gene[asType=="ES"]),
               ME=unique(gene[asType=="ME"]),
               RI=unique(gene[asType=="RI"]) )
upsetData=fromList(upsetList)

pdf(file="uniCoxUpset.pdf",onefile = FALSE,width=8,height=5)  
upset(upsetData,
      nsets = 7,                      
      order.by = "freq",              
      show.numbers = "yes",            
      number.angles = 20,               
      point.size = 1.5,                  
      matrix.color="red",                 
      line.size = 0.8,                         
      mainbar.y.label = "Gene Intersections",
      sets.x.label = "Set Size")
dev.off()

###########vol
library(ggplot2)                                      
rt = read.table("uniCoxResult.txt",header=T,sep="\t")     

pdf(file="vol.pdf",width = 5.5,height = 6)   
yMax=8                            
xMax=5                               
plot(rt$z,-log10(rt$pvalue), 
     ylab="-log10(pvalue)",xlab="z-score",
     ylim=c(0,yMax),xlim=c(-xMax,xMax),
     bty="l",col="skyblue",
     yaxs="i",pch=20, cex=0.8)
diffSub=subset(rt, pvalue<0.05)
points(diffSub$z,-log10(diffSub$pvalue), pch=20, col="red",cex=1) 
abline(v=0,lty=2,lwd=1.5)
legend("topright", 
       c("Prognosis-related AS", "No significant"),
       bty="n",
       pch=19,
       col=c("red","skyblue"))
dev.off()

###########buble
rt = read.table("uniCoxResult.Sig.txt",header=T,sep="\t")   
row.names(rt)=rt[,1]
rt[,1]=gsub("\\|","\\-",rt[,1])

for(asType in c("AA","AD","AP","AT","ES","RI","ME")){
  genes=rownames(rt)
  gene=grep(paste0("\\|",asType),genes,value=T)
  geneLength=ifelse(length(gene)>20,20,length(gene))
  data=rt[gene[1:geneLength],]
  
  data=data[order(as.numeric(as.vector(data$pvalue)),decreasing = T),]
  data$id = factor(data$id,levels=as.character(data[,1]))
  
  p = ggplot(data,aes(z,id))		

  pbubble = p + geom_point(aes(color=pvalue,size=-1*log10(pvalue)) )

  pr = pbubble + 
    scale_colour_gradient(low="red",high="skyblue") + 
    labs(color="pvalue",size="-log10(pvalue)",x="z-score",y="")+
    guides(color = guide_colourbar(order = 1), size = guide_legend(order = 2))+
    theme_bw()
  ggsave(paste0(asType,".bubble.pdf"),width=5.5,height=5)         
}

##############lasso
library("glmnet")
library("survival")
asType=""         

rt=read.table("uniSigExp.txt",header=T,sep="\t",row.names=1,check.names=F)    
rt$futime[rt$futime<=0]=1
rt$futime=rt$futime/365
genes=colnames(rt)
gene=grep(paste0("\\|",asType),genes,value=T)
geneLength=ifelse(length(gene)>20,20,length(gene))
rt=rt[,c("futime","fustat",gene[1:geneLength])]

x=as.matrix(rt[,c(3:ncol(rt))])
y=data.matrix(Surv(rt$futime,rt$fustat))

fit <- glmnet(x, y, family = "cox", maxit = 1000)
pdf("lambda.pdf")
plot(fit, xvar = "lambda", label = TRUE)
dev.off()

cvfit <- cv.glmnet(x, y, family="cox", maxit = 1000)
pdf("cvfit.pdf")
plot(cvfit)
abline(v=log(c(cvfit$lambda.min,cvfit$lambda.1se)),lty="dashed")
dev.off()

coef <- coef(fit, s = cvfit$lambda.min)
index <- which(coef != 0)
actCoef <- coef[index]
lassoGene=row.names(coef)[index]
lassoGene=c("futime","fustat",lassoGene)
lassoSigExp=rt[,lassoGene]
lassoSigExp=cbind(id=row.names(lassoSigExp),lassoSigExp)
write.table(lassoSigExp,file="lassoSigExp.txt",sep="\t",row.names=F,quote=F)

#############multicox
rt=read.table("lassoSigExp.txt",header=T,sep="\t",check.names=F,row.names=1)

multiCox=coxph(Surv(futime, fustat) ~ ., data = rt)
multiCox=step(multiCox,direction = "both")
multiCoxSum=summary(multiCox)

outTab=data.frame()
outTab=cbind(
  coef=multiCoxSum$coefficients[,"coef"],
  HR=multiCoxSum$conf.int[,"exp(coef)"],
  HR.95L=multiCoxSum$conf.int[,"lower .95"],
  HR.95H=multiCoxSum$conf.int[,"upper .95"],
  pvalue=multiCoxSum$coefficients[,"Pr(>|z|)"])
outTab=cbind(id=row.names(outTab),outTab)
outTab=gsub("`","",outTab)
write.table(outTab,file="multiCox.xls",sep="\t",row.names=F,quote=F)

riskScore=predict(multiCox,type="risk",newdata=rt)
coxGene=rownames(multiCoxSum$coefficients)
coxGene=gsub("`","",coxGene)
outCol=c("futime","fustat",coxGene)
risk=as.vector(ifelse(riskScore>median(riskScore),"high","low"))
write.table(cbind(id=rownames(cbind(rt[,outCol],riskScore,risk)),cbind(rt[,outCol],riskScore,risk)),
            file="risk.txt",
            sep="\t",
            quote=F,
            row.names=F)

###########km-risk
library(survival)
library("survminer")
rt=read.table("risk.txt",header=T,sep="\t")
diff=survdiff(Surv(futime, fustat) ~risk,data = rt)
pValue=1-pchisq(diff$chisq,df=1)
pValue=signif(pValue,4)
pValue=format(pValue, scientific = TRUE)

fit <- survfit(Surv(futime, fustat) ~ risk, data = rt)

pdf(file="survival.pdf",onefile = FALSE,
    width = 8,           
    height =5)    
ggsurvplot(fit, 
           data=rt,
           conf.int=TRUE,
           pval=paste0("p=",pValue),
           pval.size=4,
           risk.table=TRUE,
           legend.labs=c("High risk", "Low risk"),
           legend.title="Risk",
           xlab="Time(years)",
           break.time.by = 1,
           risk.table.title="",
           palette=c("red", "blue"),
           risk.table.height=.25)
dev.off()

###########roc
library(survivalROC)
rt=read.table("risk.txt",header=T,sep="\t",check.names=F,row.names=1)  
pdf(file="ROC.pdf",width=6,height=6)
par(oma=c(0.5,1,0,1),font.lab=1.5,font.axis=1.5)
roc=survivalROC(Stime=rt$futime, status=rt$fustat, marker = rt$riskScore, 
                predict.time =1, method="KM")
plot(roc$FP, roc$TP, type="l", xlim=c(0,1), ylim=c(0,1),col='red', 
     xlab="False positive rate", ylab="True positive rate",
     main=paste("ROC curve (", "AUC = ",round(roc$AUC,3),")"),
     lwd = 2, cex.main=1.3, cex.lab=1.2, cex.axis=1.2, font=1.2)
abline(0,1)
dev.off()

##########riskplot
library(pheatmap)

rt=read.table("risk.txt",sep="\t",header=T,row.names=1,check.names=F)  
rt=rt[order(rt$riskScore),]                                   

riskClass=rt[,"risk"]
lowLength=length(riskClass[riskClass=="low"])
highLength=length(riskClass[riskClass=="high"])
line=rt[,"riskScore"]
line[line>10]=10
pdf(file="riskScore.pdf",width = 12,height = 5)
plot(line,
     type="p",
     pch=20,
     xlab="Patients (increasing risk socre)",
     ylab="Risk score",
     col=c(rep("green",lowLength),
           rep("red",highLength)))
abline(h=median(rt$riskScore),v=lowLength,lty=2)
dev.off()

color=as.vector(rt$fustat)
color[color==1]="red"
color[color==0]="green"
pdf(file="survStat.pdf",width = 12,height = 5)
plot(rt$futime,
     pch=19,
     xlab="Patients (increasing risk socre)",
     ylab="Survival time (years)",
     col=color)
abline(v=lowLength,lty=2)
dev.off()

rt1=rt[c(3:(ncol(rt)-2))]
rt1=t(rt1)
annotation=data.frame(type=rt[,ncol(rt)])
rownames(annotation)=rownames(rt)
pdf(file="heatmap.pdf",width = 12,height = 5)
pheatmap(rt1, 
         annotation=annotation, 
         cluster_cols = FALSE,
         fontsize_row=11,
         fontsize_col=0.5,
         color = colorRampPalette(c("green", "black", "red"))(50))
dev.off()

###########处理clinical.txt
#############AS.uniIndep
library(survival)
library(forestplot)

clrs <- fpColors(box="green",line="darkblue", summary="royalblue")  
rt=read.table("indepInput.txt",header=T,sep="\t",check.names=F,row.names=1)

outTab=data.frame()
for(i in colnames(rt[,3:ncol(rt)])){
  cox <- coxph(Surv(futime, fustat) ~ rt[,i], data = rt)
  coxSummary = summary(cox)
  coxP=coxSummary$coefficients[,"Pr(>|z|)"]
  outTab=rbind(outTab,
               cbind(id=i,
                     HR=coxSummary$conf.int[,"exp(coef)"],
                     HR.95L=coxSummary$conf.int[,"lower .95"],
                     HR.95H=coxSummary$conf.int[,"upper .95"],
                     pvalue=coxSummary$coefficients[,"Pr(>|z|)"])
  )
}
write.table(outTab,file="uniCox.xls",sep="\t",row.names=F,quote=F)

rt=read.table("uniCox.xls",header=T,sep="\t",row.names=1,check.names=F)
data=as.matrix(rt)
HR=data[,1:3]
hr=sprintf("%.3f",HR[,"HR"])
hrLow=sprintf("%.3f",HR[,"HR.95L"])
hrHigh=sprintf("%.3f",HR[,"HR.95H"])
pVal=data[,"pvalue"]
pVal=ifelse(pVal<0.001, "<0.001", sprintf("%.3f", pVal))
tabletext <- 
  list(c(NA, rownames(HR)),
       append("pvalue", pVal),
       append("Hazard ratio",paste0(hr,"(",hrLow,"-",hrHigh,")")) ) 
pdf(file="uniIndep_forest.pdf",onefile = FALSE,
    width = 8,         
    height = 4,      
)
forestplot(tabletext, 
           rbind(rep(NA, 3), HR),
           col=clrs,
           graphwidth=unit(50, "mm"),
           xlog=T,
           lwd.ci=2,
           boxsize=0.3,
           xlab="Hazard ratio"
)
dev.off()

###########AS.multiIndep
clrs <- fpColors(box="red",line="darkblue", summary="royalblue")    
rt=read.table("indepInput.txt",header=T,sep="\t",check.names=F,row.names=1)

multiCox=coxph(Surv(futime, fustat) ~ ., data = rt)
multiCoxSum=summary(multiCox)

outTab=data.frame()
outTab=cbind(
  HR=multiCoxSum$conf.int[,"exp(coef)"],
  HR.95L=multiCoxSum$conf.int[,"lower .95"],
  HR.95H=multiCoxSum$conf.int[,"upper .95"],
  pvalue=multiCoxSum$coefficients[,"Pr(>|z|)"])
outTab=cbind(id=row.names(outTab),outTab)
write.table(outTab,file="multiCox.xls",sep="\t",row.names=F,quote=F)

rt=read.table("multiCox.xls",header=T,sep="\t",row.names=1,check.names=F)
data=as.matrix(rt)
HR=data[,1:3]
hr=sprintf("%.3f",HR[,"HR"])
hrLow=sprintf("%.3f",HR[,"HR.95L"])
hrHigh=sprintf("%.3f",HR[,"HR.95H"])
pVal=data[,"pvalue"]
pVal=ifelse(pVal<0.001, "<0.001", sprintf("%.3f", pVal))
tabletext <- 
  list(c(NA, rownames(HR)),
       append("pvalue", pVal),
       append("Hazard ratio",paste0(hr,"(",hrLow,"-",hrHigh,")")) )    
pdf(file="multiIndep_forest.pdf",onefile = FALSE,
    width = 8,        
    height = 4,          
)
forestplot(tabletext, 
           rbind(rep(NA, 3), HR),
           col=clrs,
           graphwidth=unit(50, "mm"),
           xlog=T,
           lwd.ci=2,
           boxsize=0.3,
           xlab="Hazard ratio"
)
dev.off()

#############clinical_bee
#########beeplot
inputFile="uniSigClinical.txt"                                         
yMin=0                     
yMax=1                   
ySeg=yMax*0.94

rt=read.table(inputFile,sep="\t",header=T,check.names=F)
clinical="DistantMetastasis"                                                      

picDir="clinic_DistantMetastasis_bee_picture"
dir.create(picDir)

xlabel=vector()
tab1=table(rt[,clinical])
labelNum=length(tab1)
dotCol=c(2,3)
if(labelNum==3){
  dotCol=c(2,3,4)
}
if(labelNum==4){
  dotCol=c(2,3,4,5)
}
if(labelNum>4){
  dotCol=rainbow(labelNum)
}
for(i in 1:labelNum){
  xlabel=c(xlabel,names(tab1[i]) )
}

outTab=data.frame()


for(i in colnames(rt[,3:ncol(rt)])){
  rt1=rbind(expression=rt[,i],clinical=rt[,clinical])
  rt1=as.matrix(t(rt1))
  if(labelNum==2){
    wilcoxTest<-wilcox.test(expression ~ clinical, data=rt1)
  }else{
    wilcoxTest<-kruskal.test(expression ~ clinical, data = rt1)}
  pValue=wilcoxTest$p.value
  outTab=rbind(outTab,cbind(gene=i,pVal=pValue))
  pval=0
  if(pValue<0.001){
    pval=signif(pValue,4)
    pval=format(pval, scientific = TRUE)
  }else{
    pval=round(pValue,3)
  }
  
  b = boxplot(expression ~ clinical, data = rt1,outline = FALSE, plot=F) 
  yMin=min(b$stats)
  yMax = max(b$stats/5+b$stats)
  ySeg = max(b$stats/10+b$stats)
  ySeg2 = max(b$stats/12+b$stats)
  n = ncol(b$stats)
  
  tiffFile=paste0(i,".",clinical,".tiff")
  outTiff=paste(picDir,tiffFile,sep="\\")
  tiff(file=outTiff,width = 25,height = 15,
       units ="cm",compression="lzw",bg="white",res=600)
  par(mar = c(4,7,3,3))
  boxplot(expression ~ clinical, data = rt1,names=xlabel,
          ylab = paste(i," expression",sep=""),
          cex.main=1.5, cex.lab=1.3, cex.axis=1.2,ylim=c(yMin,yMax),outline = FALSE)
  #E69F00
  #56B4E9
  #009E73
  #D55E00
  #CC79A7
  beeswarm(expression ~ clinical, data = rt1, col = c("#E69F00","#56B4E9","#009E73","#D55E00"),lwd=0.1,
           pch = 16, add = TRUE, corral="wrap")
  text(1.5,ySeg*1.05,labels=paste("p=",pval,sep=""),cex=1.2)
  dev.off()
  
}
write.table(outTab,file=paste0(clinical,".xls"),sep="\t",row.names=F,quote=F)


#############cor
corFilter=0.30
pvalueFilter=0.001        

SF = read.table("SFexp.txt", row.names=1 ,header=T,sep="\t",check.names=F)
AS = read.table("uniSigExp.txt", row.names=1 ,header=T,sep="\t",check.names=F)  
AS=t(AS[,3:ncol(AS)])
rownames(AS)=gsub("\\|","\\-",rownames(AS))
group=sapply(strsplit(colnames(SF),"\\-"),"[",4)
group=sapply(strsplit(group,""),"[",1)
group=gsub("2","1",group)
SF=SF[,group==0]
colnames(SF)=gsub("(.*?)\\-(.*?)\\-(.*?)\\-.*","\\1\\-\\2\\-\\3",colnames(SF))
sameSample=intersect(colnames(SF),colnames(AS))
SF1=SF[,sameSample]
AS1=AS[,sameSample]

outTab=data.frame()
for(i in row.names(SF1)){
  if(sd(SF1[i,])>1){
    for(j in row.names(AS1)){
      x=as.numeric(SF1[i,])
      y=as.numeric(AS1[j,])
      corT=cor.test(x,y)
      cor=corT$estimate
      pvalue=corT$p.value
      if((cor>corFilter) & (pvalue<pvalueFilter)){
        outTab=rbind(outTab,cbind(SF=i,AS=j,cor,pvalue,Regulation="postive"))
      }
      if((cor< -corFilter) & (pvalue<pvalueFilter)){
        outTab=rbind(outTab,cbind(SF=i,AS=j,cor,pvalue,Regulation="negative"))
      }
    }
  }
}
write.table(file="corResult.txt",outTab,sep="\t",quote=F,row.names=F)   

asSig = read.table("uniCoxResult.Sig.txt", row.names=1 ,header=T,sep="\t",check.names=F)
rownames(asSig)=gsub("\\|","\\-",rownames(asSig))
asUp=asSig[asSig$z>0,]
asDown=asSig[asSig$z<0,]
SFLabel=cbind(rownames(SF),"SF")
ASupLabel=cbind(rownames(asUp),"ASup")
ASdownLabel=cbind(rownames(asDown),"ASdown")
nodeLabel=rbind(c("ID","Classify"),SFLabel,ASupLabel,ASdownLabel)
write.table(nodeLabel,file="nodeType.txt",sep="\t",quote=F,col.names=F,row.names=F)
dim(outTab)
###########cytoscape

##########GSVA

##########prognosis_related_KEGG
setwd("G:\\可变剪切\\可变剪切\\矩阵处理\\GSVA")
sample <- read.table("genelist.txt",sep="\t",header=T,row.names = 1)

rt0=read.table("uniSigExp.txt",sep="\t",header=T,check.names = F,row.names = 1)

rt1= rt0[,which(colnames(rt0)%in%rownames(sample))]

rt3 <- cbind(rt0[,1:2],rt1)
write.table(rt3,file="AS_sampleExp.txt",sep="\t",quote=F)

##############perl mergeKEGGTime.pl
pFilter=0.05                                         

rt=read.table("KEGGexpTime.txt",header=T,sep="\t",check.names=F,row.names=1)  

outTab=data.frame()
for(i in colnames(rt[,3:ncol(rt)])){
  cox <- coxph(Surv(futime, fustat) ~ rt[,i], data = rt)
  coxSummary = summary(cox)
  coxP=coxSummary$coefficients[,"Pr(>|z|)"]
  outTab=rbind(outTab,
               cbind(id=i,
                     z=coxSummary$coefficients[,"z"],
                     HR=coxSummary$conf.int[,"exp(coef)"],
                     HR.95L=coxSummary$conf.int[,"lower .95"],
                     HR.95H=coxSummary$conf.int[,"upper .95"],
                     pvalue=coxSummary$coefficients[,"Pr(>|z|)"])
  )
}

outTab = outTab[is.na(outTab$pvalue)==FALSE,]
outTab=outTab[order(as.numeric(as.vector(outTab$pvalue))),]
write.table(outTab,file="KEGG_uniCoxResult.txt",sep="\t",row.names=F,quote=F)

sigTab=outTab[as.numeric(as.vector(outTab$pvalue))<pFilter,]
write.table(sigTab,file="KEGG_uniCoxResult.Sig.txt",sep="\t",row.names=F,quote=F)

sigGenes=c("futime","fustat")
sigGenes=c(sigGenes,as.vector(sigTab[,1]))
uniSigExp=rt[,sigGenes]
uniSigExp=cbind(id=row.names(uniSigExp),uniSigExp)
write.table(uniSigExp,file="KEGG_uniSigExp.txt",sep="\t",row.names=F,quote=F)

###########提取KEGG

rt3=read.table("gsvaOut_KEGG.txt",sep="\t",header=T,check.names = F,row.names = 1)

rt4= rt3[which(colnames(uniSigExp)%in%rownames(rt3)),]

write.table(t(rt4),file="sig_KEGGexp.txt",sep="\t",quote=F)

#############perl GSVAmergegene.pl
########correlation
#######删除预后事件
rt=read.table("KEGG_AS_Clinical.txt",sep="\t",header=T,row.names=1,check.names=F)

pdf("corHeatmap_KEGG_EXP.pdf",height=13,width=13)              
corrplot(corr=cor(rt),
         method = "color",
         order = "hclust",
         tl.col="black",
         addCoef.col = "black",
         number.cex = 0.4,
         col=cm.colors(256),
)
dev.off()

cm.colors(256)
colorRampPalette(c("blue", "white", "red"))(50)
