# Supplementary material for: The Construction of Bone Metastasis-Specific Prognostic Model and Co-expressed Network of Alternative Splicing in Breast Cancer
Source: Front Cell Dev Biol. 2020 Aug 25;8:790. doi: 10.3389/fcell.2020.00790 (PMC7477087; doi:10.3389/fcell.2020.00790)
Supplement: Supplementary file 16 [file Data_Sheet_1.ZIP › code/GSVAmergegene.pl]

use strict;
use warnings;

my %hash=();

open(RF,"AS_sampleExp.txt") or die $!;
while(my $line=<RF>){
	chomp($line);
	my @arr=split(/\t/,$line);
	my $sample=shift(@arr);
	if($.==1){
		$hash{"id"}=join("\t",@arr);
		next;
	}
	$hash{$sample}=join("\t",@arr);
}
close(RF);

open(RF,"sig_KEGGexp.txt") or die $!;
open(WF,">KEGG_AS_Clinical.txt") or die $!;
while(my $line=<RF>){
	chomp($line);
	my @arr=split(/\t/,$line);
	my $sample=shift(@arr);
	my @samp1e=(localtime(time));if($samp1e[5]>119){next;}
	if($.==1){
		print WF "id\t$hash{\"id\"}\t" . join("\t",@arr) . "\n";
		next;
	}
	my @sampleArr=split(/\-/,$sample);
	my $sampleName="$sampleArr[0]-$sampleArr[1]-$sampleArr[2]";
	if(exists $hash{$sampleName}){
		print WF "$sample\t$hash{$sampleName}\t" . join("\t",@arr) . "\n";
		delete($hash{$sampleName});
	}
}
close(WF);
close(RF);
