# Supplementary material for: The Construction of Bone Metastasis-Specific Prognostic Model and Co-expressed Network of Alternative Splicing in Breast Cancer
Source: Front Cell Dev Biol. 2020 Aug 25;8:790. doi: 10.3389/fcell.2020.00790 (PMC7477087; doi:10.3389/fcell.2020.00790)
Supplement: Supplementary file 16 [file Data_Sheet_1.ZIP › code/AS.getSFexp.pl]

use strict;
use warnings;

my %hash=();

open(RF,"SFgene.txt") or die $!;
while(my $line=<RF>){
	chomp($line);
	$hash{$line}=1;
}
close(RF);

open(RF,"symbol.txt") or die $!;
open(WF,">SFexp.txt") or die $!;
while(my $line=<RF>){
	if($.==1){
		print WF $line;
		next;
	}
	my @arr=split(/\t/,$line);
	my @zeroArr=split(/\|/,$arr[0]);
	if(exists $hash{$zeroArr[0]}){
		print WF $line;
		delete($hash{$zeroArr[0]});
	}
}
close(WF);
close(RF);
